# Supplementary material for: Population Genomics of the Blue Shark, Prionace glauca, Reveals Different Populations in the Mediterranean Sea and the Northeast Atlantic
Source: Evol Appl. 2024 Sep 17;17(9):e70005. doi: 10.1111/eva.70005 (PMC11408569; doi:10.1111/eva.70005)
Supplement: Supplementary file 4 — Appendix S4. [file EVA-17-e70005-s003.xlsx]

## Sheet: Database
CODE GENERATOR						SPECIMEN CODE			BIOLOGICAL DATA					FISHERY DATA					TISSUE
SPECIES	AREA	PARTNER	YEAR	STAGE	ID#	MEDBLUESGEN CODE	FILENAME	PARTNER_INTERNALCODE	FL (cm)	ROUND WEIGHT (kg)	GUTTED WEIGHT (kg)	SEX	LOCATION	LATITUDE	LONGITUDE	DATE	GEAR	COLLECTOR	TYPE	# REPLICATES	STORAGE
BSH_	EATL_	IEO_	2014	_J_	003	BSH_EATL_IEO_2014_J_003	no	PGO014/MJ002	123	8.5		F		36.515	-7.797	2014-03-23	LLAM	Miguel Jesús Cayuela	MUSCLE	2	ETHANOL
BSH_	EATL_	IEO_	2014	_J_	018	BSH_EATL_IEO_2014_J_018	EATL_001	PGO014/MJ017	172		23	M		35.989	-11.92	2014-11-02	LLAM	Miguel Jesús Cayuela	MUSCLE	2	ETHANOL
BSH_	EATL_	IEO_	2014	_J_	019	BSH_EATL_IEO_2014_J_019	EATL_006	PGO014/MJ018	150		17.5	F		35.999	-8.842	2014-11-17	LLAM	Miguel Jesús Cayuela	MUSCLE	2	ETHANOL
BSH_	EATL_	IEO_	2014	_J_	020	BSH_EATL_IEO_2014_J_020	EATL_007	PGO014/MJ019	167		20.5	F		35.717	-10.065	2014-11-26	LLAM	Miguel Jesús Cayuela	MUSCLE	2	ETHANOL
BSH_	EATL_	IEO_	2014	_J_	021	BSH_EATL_IEO_2014_J_021	EATL_008	PGO014/MJ020	140		13.5	F		35.826	-9.541	2014-12-12	LLAM	Miguel Jesús Cayuela	MUSCLE	2	ETHANOL
BSH_	EATL_	IEO_	2014	_J_	022	BSH_EATL_IEO_2014_J_022	EATL_009	PGO014/MJ021	167		21	F		35.826	-9.541	2014-12-12	LLAM	Miguel Jesús Cayuela	MUSCLE	2	ETHANOL
BSH_	EATL_	IEO_	2014	_J_	023	BSH_EATL_IEO_2014_J_023	EATL_010	PGO014/MJ022	132		11.5	F		35.954	-8.056	2014-12-18	LLAM	Miguel Jesús Cayuela	MUSCLE	2	ETHANOL
BSH_	EATL_	IEO_	2014	_J_	024	BSH_EATL_IEO_2014_J_024	EATL_002	PGO014/MJ023	138		12.5	F		35.954	-8.056	2014-12-18	LLAM	Miguel Jesús Cayuela	MUSCLE	2	ETHANOL
BSH_	EATL_	IEO_	2014	_J_	025	BSH_EATL_IEO_2014_J_025	EATL_011	PGO014/MJ024	156		19	F		35.557	-8.06	2014-12-19	LLAM	Miguel Jesús Cayuela	MUSCLE	2	ETHANOL
BSH_	EATL_	IEO_	2014	_L_	002	BSH_EATL_IEO_2014_L_002	EATL_029	PGO014/MJ001	220	54		F		35.319	-9.109	2014-02-15	LLAM	Miguel Jesús Cayuela	MUSCLE	2	ETHANOL
BSH_	EATL_	IEO_	2015	_J_	056	BSH_EATL_IEO_2015_J_056	EATL_003	PGO15/MS004	155		17.65	M		33.5313	-12.886	2015-02-13	LLAM	Matxalen Pauly Salinas	MUSCLE	2	ETHANOL
BSH_	EATL_	IEO_	2015	_J_	057	BSH_EATL_IEO_2015_J_057	EATL_012	PGO15/MS005	111			F		35.1445	-15.2765	2015-02-26	LLAM	Matxalen Pauly Salinas	MUSCLE	2	ETHANOL
BSH_	EATL_	IEO_	2015	_J_	058	BSH_EATL_IEO_2015_J_058	EATL_013	PGO15/MS006	126			M		34.9403	-15.2235	2015-02-27	LLAM	Matxalen Pauly Salinas	MUSCLE	2	ETHANOL
BSH_	EATL_	IEO_	2015	_J_	059	BSH_EATL_IEO_2015_J_059	EATL_004	PGO15/MS007	159			F		34.9403	-15.2235	2015-02-27	LLAM	Matxalen Pauly Salinas	MUSCLE	2	ETHANOL
BSH_	EATL_	IEO_	2015	_J_	061	BSH_EATL_IEO_2015_J_061	EATL_014	PGO15/MS009	113			M		35.0506	-15.2673	2015-02-28	LLAM	Matxalen Pauly Salinas	MUSCLE	2	ETHANOL
BSH_	EATL_	IEO_	2015	_J_	062	BSH_EATL_IEO_2015_J_062	EATL_030	PGO15/MS010	155			F		35.0506	-15.2673	2015-02-28	LLAM	Matxalen Pauly Salinas	MUSCLE	2	ETHANOL
BSH_	EATL_	IEO_	2015	_J_	063	BSH_EATL_IEO_2015_J_063	EATL_015	PGO15/MS011	125			F		34.7558	-14.9476	2015-03-01	LLAM	Matxalen Pauly Salinas	MUSCLE	2	ETHANOL
BSH_	EATL_	IEO_	2015	_J_	065	BSH_EATL_IEO_2015_J_065	EATL_005	PGO15/MS013	108			M		34.672	-14.9847	2015-03-02	LLAM	Matxalen Pauly Salinas	MUSCLE	2	ETHANOL
BSH_	EATL_	IEO_	2015	_J_	066	BSH_EATL_IEO_2015_J_066	EATL_016	PGO15/MS014	141			F		34.672	-14.9847	2015-03-02	LLAM	Matxalen Pauly Salinas	MUSCLE	2	ETHANOL
BSH_	EATL_	IEO_	2015	_J_	067	BSH_EATL_IEO_2015_J_067	EATL_017	PGO15/MS015	129			F		34.6512	-15.2189	2015-03-03	LLAM	Matxalen Pauly Salinas	MUSCLE	2	ETHANOL
BSH_	EATL_	IEO_	2015	_J_	068	BSH_EATL_IEO_2015_J_068	EATL_018	PGO15/MS016	110			F		34.6512	-15.2189	2015-03-03	LLAM	Matxalen Pauly Salinas	MUSCLE	2	ETHANOL
BSH_	EATL_	IEO_	2015	_J_	069	BSH_EATL_IEO_2015_J_069	EATL_019	PGO15/MS017	118			F		34.7913	-14.8651	2015-03-04	LLAM	Matxalen Pauly Salinas	MUSCLE	2	ETHANOL
BSH_	EATL_	IEO_	2015	_J_	070	BSH_EATL_IEO_2015_J_070	EATL_031	PGO15/MS018	112			na		34.7913	-14.8651	2015-03-04	LLAM	Matxalen Pauly Salinas	MUSCLE	2	ETHANOL
BSH_	EATL_	IEO_	2015	_J_	071	BSH_EATL_IEO_2015_J_071	EATL_020	PGO15/MS019	146			na		35.5005	-15.5459	2015-03-05	LLAM	Matxalen Pauly Salinas	MUSCLE	2	ETHANOL
BSH_	EATL_	IEO_	2015	_J_	072	BSH_EATL_IEO_2015_J_072	EATL_021	PGO15/MS020	151			na		35.5005	-15.5459	2015-03-05	LLAM	Matxalen Pauly Salinas	MUSCLE	2	ETHANOL
BSH_	EATL_	IEO_	2015	_J_	073	BSH_EATL_IEO_2015_J_073	EATL_022	PGO15/MS021	143			na		35.3636	-15.8415	2015-03-06	LLAM	Matxalen Pauly Salinas	MUSCLE	2	ETHANOL
BSH_	EATL_	IEO_	2015	_J_	074	BSH_EATL_IEO_2015_J_074	EATL_032	PGO15/MS022	109			M		35.3636	-15.8415	2015-03-06	LLAM	Matxalen Pauly Salinas	MUSCLE	2	ETHANOL
BSH_	EATL_	IEO_	2015	_J_	075	BSH_EATL_IEO_2015_J_075	EATL_023	PGO15/MS023	145			M		34.7159	-15.1293	2015-03-07	LLAM	Matxalen Pauly Salinas	MUSCLE	2	ETHANOL
BSH_	EATL_	IEO_	2015	_J_	076	BSH_EATL_IEO_2015_J_076	EATL_024	PGO15/MS024	107			na		34.7159	-15.1293	2015-03-07	LLAM	Matxalen Pauly Salinas	MUSCLE	2	ETHANOL
BSH_	EATL_	IEO_	2015	_L_	053	BSH_EATL_IEO_2015_L_053	EATL_025	PGO15/MS001	223		62	F		33.5313	-12.886	2015-02-13	LLAM	Matxalen Pauly Salinas	MUSCLE	2	ETHANOL
BSH_	EATL_	IEO_	2015	_L_	054	BSH_EATL_IEO_2015_L_054	EATL_026	PGO15/MS002	204		50.75	F		33.5313	-12.886	2015-02-13	LLAM	Matxalen Pauly Salinas	MUSCLE	2	ETHANOL
BSH_	EATL_	IEO_	2015	_L_	055	BSH_EATL_IEO_2015_L_055	EATL_027	PGO15/MS003	213		48.5	na		33.5313	-12.886	2015-02-13	LLAM	Matxalen Pauly Salinas	MUSCLE	2	ETHANOL
BSH_	EATL_	IEO_	2015	_L_	060	BSH_EATL_IEO_2015_L_060	EATL_028	PGO15/MS008	217			M		34.9403	-15.2235	2015-02-27	LLAM	Matxalen Pauly Salinas	MUSCLE	2	ETHANOL
BSH_	EATL_	IEO_	2015	_L_	064	BSH_EATL_IEO_2015_L_064	EATL_033	PGO15/MS012	195			M		34.7558	-14.9476	2015-03-01	LLAM	Matxalen Pauly Salinas	MUSCLE	2	ETHANOL
BSH_	EATL_	QUB_	2007	_L_	001	BSH_EATL_QUB_2007_L_001	NATL_001	SF-1	195			F		51.433	-5.583				DNA		TE BUFFER
BSH_	EATL_	QUB_	2007	_L_	002	BSH_EATL_QUB_2007_L_002	NATL_002	SF-2				F		51.45	-5.533				DNA		TE BUFFER
BSH_	EATL_	QUB_	2007	_L_	003	BSH_EATL_QUB_2007_L_003	NATL_003	SF-3				F		51.45	-5.616				DNA		TE BUFFER
BSH_	EATL_	QUB_	2007	_L_	004	BSH_EATL_QUB_2007_L_004	NATL_004	SF-4	193			F		51.466	-10.15				DNA		TE BUFFER
BSH_	EATL_	QUB_	2007	_L_	005	BSH_EATL_QUB_2007_L_005	NATL_005	SF-5-	196			F		51.45	-10.15				DNA		TE BUFFER
BSH_	EATL_	QUB_	2007	_L_	006	BSH_EATL_QUB_2007_L_006	NATL_006	SF-6	198			F		51.45	-10.15				DNA		TE BUFFER
BSH_	EATL_	QUB_	2007	_L_	007	BSH_EATL_QUB_2007_L_007	NATL_007	SF-7				F		51.433	-5.466				DNA		TE BUFFER
BSH_	EATL_	QUB_	2007	_L_	008	BSH_EATL_QUB_2007_L_008	NATL_008	SF-8	190			F		51.55	-5.833				DNA		TE BUFFER
BSH_	EATL_	QUB_	2007	_L_	009	BSH_EATL_QUB_2007_L_009	NATL_009	SF-9				F		51.416	-5.516				DNA		TE BUFFER
BSH_	EATL_	QUB_	2007	_L_	010	BSH_EATL_QUB_2007_L_010	NATL_010	SF-10				F		51.483	-5.916				DNA		TE BUFFER
BSH_	EATL_	QUB_	2007	_L_	011	BSH_EATL_QUB_2007_L_011	NATL_011	SF-11				M		51.516	-5.9				DNA		TE BUFFER
BSH_	EATL_	QUB_	2007	_L_	012	BSH_EATL_QUB_2007_L_012	NATL_012	SF-12	196			F		51.516	-5.866				DNA		TE BUFFER
BSH_	EATL_	QUB_	2007	_L_	013	BSH_EATL_QUB_2007_L_013	NATL_013	SF-13				F		51.6	-5.85				DNA		TE BUFFER
BSH_	EATL_	QUB_	2007	_L_	014	BSH_EATL_QUB_2007_L_014	NATL_014	SF-14	200			F		51.45	-5.433				DNA		TE BUFFER
BSH_	EATL_	QUB_	2007	_L_	015	BSH_EATL_QUB_2007_L_015	NATL_015	SF-15	190			F		51.416	-5.483				DNA		TE BUFFER
BSH_	EATL_	QUB_	2007	_L_	016	BSH_EATL_QUB_2007_L_016	NATL_016	SF-16	200			F		51.45	-5.566				DNA		TE BUFFER
BSH_	EATL_	QUB_	2007	_L_	017	BSH_EATL_QUB_2007_L_017	NATL_017	SF-17	205			F		49.816	-6.233				DNA		TE BUFFER
BSH_	EATL_	QUB_	2007	_L_	018	BSH_EATL_QUB_2007_L_018	NATL_018	SF-18	150			M		49.816	-6.166				DNA		TE BUFFER
BSH_	EATL_	QUB_	2007	_L_	019	BSH_EATL_QUB_2007_L_019	NATL_019	SF-19	207			F		49.916	-6.2				DNA		TE BUFFER
BSH_	EATL_	QUB_	2007	_L_	020	BSH_EATL_QUB_2007_L_020	NATL_020	SF-20	135			M		49.816	-6.3				DNA		TE BUFFER
BSH_	EATL_	QUB_	2007	_L_	021	BSH_EATL_QUB_2007_L_021	NATL_021	SF-21	213			F		49.816	-6.216				DNA		TE BUFFER
BSH_	EATL_	QUB_	2007	_L_	022	BSH_EATL_QUB_2007_L_022	NATL_022	SF-22	182			F		49.833	-6.183				DNA		TE BUFFER
BSH_	EATL_	QUB_	2007	_L_	023	BSH_EATL_QUB_2007_L_023	NATL_023	SF-23	185			F		49.816	-6.233				DNA		TE BUFFER
BSH_	EATL_	QUB_	2007	_L_	024	BSH_EATL_QUB_2007_L_024	NATL_024	SF-24	175			F		50.066	-4.466				DNA		TE BUFFER
BSH_	EATL_	QUB_	2007	_L_	025	BSH_EATL_QUB_2007_L_025	NATL_025	SF-25	215			F		50.05	-4.433				DNA		TE BUFFER
BSH_	EATL_	QUB_	2007	_L_	026	BSH_EATL_QUB_2007_L_026	NATL_026	SF-26	200			F		50.066	-4.333				DNA		TE BUFFER
BSH_	EATL_	QUB_	2007	_L_	027	BSH_EATL_QUB_2007_L_027	NATL_027	SF-27	200			F		50.083	-4.5				DNA		TE BUFFER
BSH_	EATL_	QUB_	2007	_L_	028	BSH_EATL_QUB_2007_L_028	NATL_028	SF-28	193			F		50.066	-4.4				DNA		TE BUFFER
BSH_	EATL_	QUB_	2007	_L_	029	BSH_EATL_QUB_2007_L_029	NATL_029	SF-53	216			F		51.466	-10.116				DNA		TE BUFFER
BSH_	EATL_	QUB_	2007	_L_	030	BSH_EATL_QUB_2007_L_030	NATL_030	SF-54	175			F		51.466	-10.116				DNA		TE BUFFER
BSH_	EMED_	NKUA_	2003	_J_	016	BSH_EMED_NKUA_2003_J_016	no	SHARK 24			9	na	Libyan Sea	34.67	26.93	2003-07-14	LL		MUSCLE	1	ETHANOL
BSH_	EMED_	NKUA_	2003	_J_	019	BSH_EMED_NKUA_2003_J_019	no	SHARK 15	175	14		M	Gavdos	34.8	24.3667	2003-06-24	LL		MUSCLE	1	ETHANOL
BSH_	EMED_	NKUA_	2003	_J_	027	BSH_EMED_NKUA_2003_J_027	no	SHARK 21			14.5	na	Libyan Sea	35.22	26.57	2003-07-13	LL		MUSCLE	1	ETHANOL
BSH_	EMED_	NKUA_	2003	_J_	038	BSH_EMED_NKUA_2003_J_038	EMED_030	SHARK 12	139	7.7		F	Levantine			2003-06-15	LL		MUSCLE	1	ETHANOL
BSH_	EMED_	NKUA_	2003	_J_	040	BSH_EMED_NKUA_2003_J_040	no	SHARK 17	133	7.8		F	Levantine			2003-06-15	LL		MUSCLE	1	ETHANOL
BSH_	EMED_	NKUA_	2003	_J_	045	BSH_EMED_NKUA_2003_J_045	no	SHARK 13	146	9.5		M	Levantine			2003-06-15	LL		MUSCLE	1	ETHANOL
BSH_	EMED_	NKUA_	2003	_L_	001	BSH_EMED_NKUA_2003_L_001	no	SHARK 3	273	54		M	Gavdos	32.16	25.26	2003-05-12	LL		MUSCLE	1	ETHANOL
BSH_	EMED_	NKUA_	2003	_L_	005	BSH_EMED_NKUA_2003_L_005	EMED_042	SHARK 2	277	46		M	Libyan Sea	34.25	26.33	2003-05-13	LL		MUSCLE	1	ETHANOL
BSH_	EMED_	NKUA_	2003	_L_	008	BSH_EMED_NKUA_2003_L_008	no	SHARK 14	215	28		F	Gavdos	34.42	24.21	2003-06-23	LL		MUSCLE	1	ETHANOL
BSH_	EMED_	NKUA_	2003	_L_	010	BSH_EMED_NKUA_2003_L_010	no	SHARK 19	290	75		M	Libyan Sea	34.47	24.47	2003-07-19	LL		MUSCLE	1	ETHANOL
BSH_	EMED_	NKUA_	2003	_L_	017	BSH_EMED_NKUA_2003_L_017	no	SHARK 6	270	46		F	Gavdos	34.73	23.86	2003-06-21	LL		MUSCLE	1	ETHANOL
BSH_	EMED_	NKUA_	2003	_L_	018	BSH_EMED_NKUA_2003_L_018	no	SHARK 4	219	27		M	Gavdos	34.77	24.35	2003-05-12	LL		MUSCLE	1	ETHANOL
BSH_	EMED_	NKUA_	2003	_L_	020	BSH_EMED_NKUA_2003_L_020	EMED_043	SHARK 20	220			F	Gavdos-W.Crete	34.87	22.72	2003-07-12	LL		MUSCLE	1	ETHANOL
BSH_	EMED_	NKUA_	2003	_L_	021	BSH_EMED_NKUA_2003_L_021	no	SHARK 10	255	36.7		M	Gavdos-W.Crete	34.87	22.72	2003-06-15	LL		MUSCLE	1	ETHANOL
BSH_	EMED_	NKUA_	2003	_L_	026	BSH_EMED_NKUA_2003_L_026	no	SHARK 5	246	42.5		M	Gavdos	35.08	23.85	2003-06-23	LL		MUSCLE	1	ETHANOL
BSH_	EMED_	NKUA_	2003	_L_	028	BSH_EMED_NKUA_2003_L_028	no	SHARK 22	226			F	Gavdos-W.Crete	35.37	22.58	2003-07-12	LL		MUSCLE	1	ETHANOL
BSH_	EMED_	NKUA_	2003	_L_	029	BSH_EMED_NKUA_2003_L_029	no	SHARK 7	230	32.7		M	Gavdos-W.Crete	35.37	22.58	2003-06-15	LL		MUSCLE	1	ETHANOL
BSH_	EMED_	NKUA_	2003	_L_	031	BSH_EMED_NKUA_2003_L_031	no	SHARK 11	234	45		F	Antikythera	35.4	22.8	2003-06-24	LL		MUSCLE	1	ETHANOL
BSH_	EMED_	NKUA_	2003	_L_	032	BSH_EMED_NKUA_2003_L_032	no	SHARK 26	195	20		F	Antikythera	35.53	23.2	2003-09-07	LL		MUSCLE	1	ETHANOL
BSH_	EMED_	NKUA_	2003	_L_	037	BSH_EMED_NKUA_2003_L_037	no	SHARK 9	182	10.4		F	Levantine			2003-06-15	LL		MUSCLE	1	ETHANOL
BSH_	EMED_	NKUA_	2003	_L_	039	BSH_EMED_NKUA_2003_L_039	no	SHARK 16	245			F	Levantine			2003-06-15	LL		MUSCLE	1	ETHANOL
BSH_	EMED_	NKUA_	2003	_L_	044	BSH_EMED_NKUA_2003_L_044	no	SHARK 8	262			M	Levantine			2003-06-15	LL		MUSCLE	1	ETHANOL
BSH_	EMED_	NKUA_	2004	_J_	043	BSH_EMED_NKUA_2004_J_043	no	SHARK 43	150	8.4		F	East Mediterranean			2004-07-16	LL		MUSCLE	1	ETHANOL
BSH_	EMED_	NKUA_	2004	_J_	046	BSH_EMED_NKUA_2004_J_046	no	SHARK 29	140	7.6		M	East Mediterranean			2004-03-13	LL		MUSCLE	1	ETHANOL
BSH_	EMED_	NKUA_	2004	_J_	049	BSH_EMED_NKUA_2004_J_049	no	SHARK 32	177	16		M	East Mediterranean			2004-04-01	LL		MUSCLE	1	ETHANOL
BSH_	EMED_	NKUA_	2004	_J_	050	BSH_EMED_NKUA_2004_J_050	no	SHARK 33	169	12.5		M	East Mediterranean			2004-04-01	LL		MUSCLE	1	ETHANOL
BSH_	EMED_	NKUA_	2004	_L_	009	BSH_EMED_NKUA_2004_L_009	EMED_044	SHARK 27	250	55		F	Paximadia	34.45	24.58	2004-03-08	LL		MUSCLE	1	ETHANOL
BSH_	EMED_	NKUA_	2004	_L_	011	BSH_EMED_NKUA_2004_L_011	EMED_045	SHARK 28			30	F	Gaidouronisi	34.5	25.5	2004-03-13	LL		MUSCLE	1	ETHANOL
BSH_	EMED_	NKUA_	2004	_L_	012	BSH_EMED_NKUA_2004_L_012	EMED_046	SHARK 48	252	47		M	Gavdos	34.5	24.05	2004-08-22	LL		MUSCLE	1	ETHANOL
BSH_	EMED_	NKUA_	2004	_L_	023	BSH_EMED_NKUA_2004_L_023	EMED_047	SHARK 41	181	17.7		F	W. Crete	34.91	23.12	2004-05-23	LL		MUSCLE	1	ETHANOL
BSH_	EMED_	NKUA_	2004	_L_	025	BSH_EMED_NKUA_2004_L_025	no	SHARK 39	233	38		M	W. Crete	35.06	22.81	2004-05-22	LL		MUSCLE	1	ETHANOL
BSH_	EMED_	NKUA_	2004	_L_	033	BSH_EMED_NKUA_2004_L_033	no	SHARK 46	196	20		F	Antikythera	35.83	23.5	2004-08-19	LL		MUSCLE	1	ETHANOL
BSH_	EMED_	NKUA_	2004	_L_	034	BSH_EMED_NKUA_2004_L_034	no	SHARK 49	207	25		M	Milos	36.63	23.91	2004-08-22	LL		MUSCLE	1	ETHANOL
BSH_	EMED_	NKUA_	2004	_L_	035	BSH_EMED_NKUA_2004_L_035	no	SHARK 47	252	50.5		M	Milos	36.64	23.99	2004-08-22	LL		MUSCLE	1	ETHANOL
BSH_	EMED_	NKUA_	2004	_L_	036	BSH_EMED_NKUA_2004_L_036	no	SHARK 50	180	20		F	Milos	37.05	24.35	2004-08-21	LL		MUSCLE	1	ETHANOL
BSH_	EMED_	NKUA_	2004	_L_	041	BSH_EMED_NKUA_2004_L_041	no	SHARK 34	200	26.5		F	East Mediterranean			2004-04-01	LL		MUSCLE	1	ETHANOL
BSH_	EMED_	NKUA_	2004	_L_	042	BSH_EMED_NKUA_2004_L_042	no	SHARK 37	212	35		F	East Mediterranean			2004-05-01	LL		MUSCLE	1	ETHANOL
BSH_	EMED_	NKUA_	2004	_L_	047	BSH_EMED_NKUA_2004_L_047	no	SHARK 30	283			M	Libyan Sea			2004-03-01	LL		MUSCLE	1	ETHANOL
BSH_	EMED_	NKUA_	2004	_L_	048	BSH_EMED_NKUA_2004_L_048	no	SHARK 31			36.5	M	East Mediterranean			2004-04-01	LL		MUSCLE	1	ETHANOL
BSH_	EMED_	NKUA_	2004	_L_	051	BSH_EMED_NKUA_2004_L_051	no	SHARK 44	221	24.5		M	East Mediterranean			2004-07-16	LL		MUSCLE	1	ETHANOL
BSH_	EMED_	NKUA_	2004	_L_	052	BSH_EMED_NKUA_2004_L_052	no	SHARK 45	206	23.4		M	East Mediterranean			2004-07-16	LL		MUSCLE	1	ETHANOL
BSH_	EMED_	NKUA_	2005	_J_	003	BSH_EMED_NKUA_2005_J_003	no	SHARKS 62		13		na	Liviko	32.8	24.47	2005-05-18	LL		MUSCLE	1	ETHANOL
BSH_	EMED_	NKUA_	2005	_J_	024	BSH_EMED_NKUA_2005_J_024	no	SHARKS 57		16		M	Gavdos	35.01	23.39	2005-06-15	LL		MUSCLE	1	ETHANOL
BSH_	EMED_	NKUA_	2005	_J_	030	BSH_EMED_NKUA_2005_J_030	no	SHARKS 63		16		na	Gavdos-W.Crete	35.37	22.58	2005-06-19	LL		MUSCLE	1	ETHANOL
BSH_	EMED_	NKUA_	2005	_L_	002	BSH_EMED_NKUA_2005_L_002	EMED_048	SHARKS 54	208	26		F	Egypt	32.26	25.42	2005-05-27	LL		MUSCLE	1	ETHANOL
BSH_	EMED_	NKUA_	2005	_L_	004	BSH_EMED_NKUA_2005_L_004	EMED_049	SHARKS 61	315	95		M	Libyan Sea	32.95	28.47	2005-06-18	LL		MUSCLE	1	ETHANOL
BSH_	EMED_	NKUA_	2005	_L_	006	BSH_EMED_NKUA_2005_L_006	no	SHARKS 53	244	42.8		F	Gavdos-Liviko	34.31	25.02	2005-03-27	LL		MUSCLE	1	ETHANOL
BSH_	EMED_	NKUA_	2005	_L_	007	BSH_EMED_NKUA_2005_L_007	EMED_050	SHARKS 59		50		F	Gavdos	34.41	23.6	2005-06-17	LL		MUSCLE	1	ETHANOL
BSH_	EMED_	NKUA_	2005	_L_	013	BSH_EMED_NKUA_2005_L_013	no	SHARKS 60		53		F	Gavdos	34.5333	24.3833	2005-06-18	LL		MUSCLE	1	ETHANOL
BSH_	EMED_	NKUA_	2005	_L_	014	BSH_EMED_NKUA_2005_L_014	no	SHARKS 52	284			F	Gavdos	34.5833	24.35	2005-03-18	LL		MUSCLE	1	ETHANOL
BSH_	EMED_	NKUA_	2005	_L_	015	BSH_EMED_NKUA_2005_L_015	no	SHARKS 58		36		na	Gavdos	34.6	23.26	2005-06-16	LL		MUSCLE	1	ETHANOL
BSH_	EMED_	NKUA_	2005	_L_	022	BSH_EMED_NKUA_2005_L_022	no	SHARKS 64		68		na	Gavdos-W.Crete	34.87	22.72	2005-06-20	LL		MUSCLE	1	ETHANOL
BSH_	EMED_	NKUA_	2005	_L_	053	BSH_EMED_NKUA_2005_L_053	no	SHARKS 65	217	26.5		M	East Mediterranean			June 2005	LL		MUSCLE	1	ETHANOL
BSH_	EMED_	NKUA_	2005	_L_	054	BSH_EMED_NKUA_2005_L_054	no	SHARKS 66	220	30		M	East Mediterranean			June 2005	LL		MUSCLE	1	ETHANOL
BSH_	EMED_	NKUA_	2005	_L_	055	BSH_EMED_NKUA_2005_L_055	no	SHARKS 67	200	21		M	East Mediterranean			June 2005	LL		MUSCLE	1	ETHANOL
BSH_	EMED_	NKUA_	2005	_L_	056	BSH_EMED_NKUA_2005_L_056	no	SHARKS 68	270	50	25	M	East Mediterranean			June 2005	LL		MUSCLE	1	ETHANOL
BSH_	EMED_	NKUA_	2015	_J_	001	BSH_EMED_NKUA_2015_J_001	EMED_004	NKUA1	110			M	Ionian	37.546	21.107	2015-04-02	LL	P. Megalofonou	MUSCLE	2	ETHANOL
BSH_	EMED_	NKUA_	2015	_J_	002	BSH_EMED_NKUA_2015_J_002	EMED_005	NKUA2	109			M	Ionian	37.546	21.107	2015-04-02	LL	P. Megalofonou	MUSCLE	2	ETHANOL
BSH_	EMED_	NKUA_	2015	_J_	003	BSH_EMED_NKUA_2015_J_003	EMED_031	NKUA3	108			M	Ionian	37.546	21.107	2015-04-02	LL	P. Megalofonou	MUSCLE	2	ETHANOL
BSH_	EMED_	NKUA_	2015	_J_	004	BSH_EMED_NKUA_2015_J_004	EMED_006	NKUA4	110			F	Ionian	37.546	21.107	2015-04-02	LL	P. Megalofonou	MUSCLE	2	ETHANOL
BSH_	EMED_	NKUA_	2015	_J_	013	BSH_EMED_NKUA_2015_J_013	EMED_051	NKUA13	155		14.5	M	Ionian	37.455	21.023	2015-09-22	LL	E. Roubie	FIN	2	ETHANOL
BSH_	EMED_	NKUA_	2015	_J_	014	BSH_EMED_NKUA_2015_J_014	EMED_007	NKUA14	174		23.5	M	Ionian	37.455	21.023	2015-09-22	LL	E. Roubie	FIN	2	ETHANOL
BSH_	EMED_	NKUA_	2015	_L_	005	BSH_EMED_NKUA_2015_L_005	EMED_008	NKUA5	219			na	Ionian	37.546	21.107	2015-04-02	LL	P. Megalofonou	MUSCLE	2	ETHANOL
BSH_	EMED_	NKUA_	2015	_L_	006	BSH_EMED_NKUA_2015_L_006	EMED_009	NKUA6	310			F	Corinthian	38.09	23.1	2015-02-11	LL	P. Megalofonou	FIN	2	ETHANOL
BSH_	EMED_	NKUA_	2015	_L_	007	BSH_EMED_NKUA_2015_L_007	EMED_010	NKUA7	230			F	Ionian	38.546	20.231	2015-06-13	LL	P. Megalofonou	FIN	2	ETHANOL
BSH_	EMED_	NKUA_	2015	_L_	008	BSH_EMED_NKUA_2015_L_008	EMED_011	NKUA8	218			F	Ionian	38.546	20.231	2015-06-13	LL	P. Megalofonou	FIN	2	ETHANOL
BSH_	EMED_	NKUA_	2015	_L_	009	BSH_EMED_NKUA_2015_L_009	EMED_052	NKUA9	242			na	Creete	35.584	24.56	2015-07-17	LL	E. Roubie	FIN	2	ETHANOL
BSH_	EMED_	NKUA_	2015	_L_	010	BSH_EMED_NKUA_2015_L_010	EMED_012	NKUA10	184			na	Creete	35.584	24.56	2015-07-17	LL	E. Roubie	FIN	2	ETHANOL
BSH_	EMED_	NKUA_	2015	_L_	011	BSH_EMED_NKUA_2015_L_011	EMED_013	NKUA11	196			na	Creete	35.584	24.56	2015-07-17	LL	E. Roubie	FIN	2	ETHANOL
BSH_	EMED_	NKUA_	2015	_L_	012	BSH_EMED_NKUA_2015_L_012	EMED_014	NKUA12	221			F	Creete	34.902	24.516	2015-07-30	LL	E. Roubie	FIN	2	ETHANOL
BSH_	EMED_	UNIBO_	2015	_J_	001	BSH_EMED_UNIBO_2015_J_001	EMED_015		106		5.33	F	Central Adriatic	42.7882	14.6976	2015-07-11	LL	Marco Stagioni	MUSCLE	2	ETHANOL
BSH_	EMED_	UNIBO_	2015	_J_	002	BSH_EMED_UNIBO_2015_J_002	EMED_032		111		6.594	F	Central Adriatic	42.7882	14.6976	2015-07-11	LL	Marco Stagioni	MUSCLE	2	ETHANOL
BSH_	EMED_	UNIBO_	2015	_J_	003	BSH_EMED_UNIBO_2015_J_003	EMED_016		110		6.698	F	Central Adriatic	42.7882	14.6976	2015-07-11	LL	Marco Stagioni	MUSCLE	2	ETHANOL
BSH_	EMED_	UNIBO_	2015	_J_	004	BSH_EMED_UNIBO_2015_J_004	EMED_017		108		5.69	F	Central Adriatic	42.7882	14.6976	2015-07-11	LL	Marco Stagioni	MUSCLE	2	ETHANOL
BSH_	EMED_	UNIBO_	2015	_J_	005	BSH_EMED_UNIBO_2015_J_005	EMED_018		116		6.84	M	Central Adriatic	42.7882	14.6976	2015-07-11	LL	Marco Stagioni	MUSCLE	2	ETHANOL
BSH_	EMED_	UNIBO_	2015	_J_	006	BSH_EMED_UNIBO_2015_J_006	EMED_019		115		7.862	F	Central Adriatic	42.7882	14.6976	2015-07-11	LL	Marco Stagioni	MUSCLE	2	ETHANOL
BSH_	EMED_	UNIBO_	2015	_J_	007	BSH_EMED_UNIBO_2015_J_007	EMED_020		100		4.362	M	Central Adriatic	42.7882	14.6976	2015-07-11	LL	Marco Stagioni	MUSCLE	2	ETHANOL
BSH_	EMED_	UNIBO_	2015	_J_	008	BSH_EMED_UNIBO_2015_J_008	EMED_021		107		6.174	F	Central Adriatic	42.7882	14.6976	2015-07-11	LL	Marco Stagioni	MUSCLE	2	ETHANOL
BSH_	EMED_	UNIBO_	2015	_J_	009	BSH_EMED_UNIBO_2015_J_009	EMED_022		108		6.198	M	Central Adriatic	42.7882	14.6976	2015-07-11	LL	Marco Stagioni	MUSCLE	2	ETHANOL
BSH_	EMED_	UNIBO_	2015	_J_	010	BSH_EMED_UNIBO_2015_J_010	EMED_023		128		9.434	M	Central Adriatic	42.7882	14.6976	2015-07-11	LL	Marco Stagioni	MUSCLE	2	ETHANOL
BSH_	EMED_	UNIBO_	2015	_J_	011	BSH_EMED_UNIBO_2015_J_011	EMED_024		110		4.906	M	Central Adriatic	42.7882	14.6976	2015-07-11	LL	Marco Stagioni	MUSCLE	2	ETHANOL
BSH_	EMED_	UNIBO_	2015	_J_	012	BSH_EMED_UNIBO_2015_J_012	EMED_025		117	8.604		F	Central Adriatic	43.238	14.7649	2015-07-25	LL	Marco Stagioni	MUSCLE	2	ETHANOL
BSH_	EMED_	UNIBO_	2015	_J_	013	BSH_EMED_UNIBO_2015_J_013	EMED_026		104	8.136		F	Central Adriatic	43.238	14.7649	2015-07-25	LL	Marco Stagioni	MUSCLE	2	ETHANOL
BSH_	EMED_	UNIBO_	2015	_J_	014	BSH_EMED_UNIBO_2015_J_014	EMED_027		104	6.862		M	Central Adriatic	43.238	14.7649	2015-07-25	LL	Marco Stagioni	MUSCLE	2	ETHANOL
BSH_	EMED_	UNIBO_	2015	_J_	015	BSH_EMED_UNIBO_2015_J_015	EMED_028		119	10.336		F	Central Adriatic	43.238	14.7649	2015-07-25	LL	Marco Stagioni	MUSCLE	2	ETHANOL
BSH_	EMED_	UNIBO_	2015	_J_	016	BSH_EMED_UNIBO_2015_J_016	EMED_029		115	8.718		F	Central Adriatic	43.238	14.7649	2015-07-25	LL	Marco Stagioni	MUSCLE	2	ETHANOL
BSH_	EMED_	UNIBO_	2015	_J_	017	BSH_EMED_UNIBO_2015_J_017	EMED_033		107	7.818		M	Central Adriatic	43.238	14.7649	2015-07-25	LL	Marco Stagioni	MUSCLE	2	ETHANOL
BSH_	EMED_	UNIBO_	2015	_J_	018	BSH_EMED_UNIBO_2015_J_018	EMED_034		95	4.958		F	Central Adriatic	43.238	14.7649	2015-07-25	LL	Marco Stagioni	MUSCLE	2	ETHANOL
BSH_	EMED_	UNIBO_	2015	_J_	019	BSH_EMED_UNIBO_2015_J_019	EMED_035		120	9.508		M	Central Adriatic	43.238	14.7649	2015-07-25	LL	Marco Stagioni	MUSCLE	2	ETHANOL
BSH_	EMED_	UNIBO_	2015	_J_	020	BSH_EMED_UNIBO_2015_J_020	EMED_053		113	7.798		M	Central Adriatic	43.238	14.7649	2015-07-25	LL	Marco Stagioni	MUSCLE	2	ETHANOL
BSH_	EMED_	UNIBO_	2015	_J_	021	BSH_EMED_UNIBO_2015_J_021	EMED_054		112	6.948		M	Central Adriatic	43.238	14.7649	2015-07-25	LL	Marco Stagioni	MUSCLE	2	ETHANOL
BSH_	EMED_	UNICAL_	2012	_J_	021	BSH_EMED_UNICAL_2012_J_021	EMED_001	Emed-WJ-J-01	79	1.5		M	IONIAN SEA Montepaone (CZ)			2012-08-03	LL	Emilio Sperone	MUSCLE	2	ETHANOL
BSH_	EMED_	UNICAL_	2013	_L_	024	BSH_EMED_UNICAL_2013_L_024	no	Emed-WJ-L-01	268			M	IONIAN SEA Cirò Marina (KR)	39.3826	17.1429	2013-08-13	ST	Emilio Sperone	MUSCLE	2	ETHANOL
BSH_	EMED_	UNICAL_	2014	_J_	022	BSH_EMED_UNICAL_2014_J_022	EMED_002	Emed-WJ-J-02	80	3		F	IONIAN SEA Cirò (KR)	39.7348	17.1031	2014-07-20	LL	Emilio Sperone	MUSCLE	2	ETHANOL
BSH_	EMED_	UNICAL_	2014	_J_	023	BSH_EMED_UNICAL_2014_J_023	EMED_036	Emed-WJ-J-03	75	3.5		M	IONIAN SEA Mandatoriccio (CS)	39.5432	16.8627	2014-07-23	ST	Emilio Sperone	MUSCLE	2	ETHANOL
BSH_	EMED_	UNICAL_	2014	_L_	025	BSH_EMED_UNICAL_2014_L_025	EMED_003	Emed-WJ-L-02	226	45		M	IONIAN SEA Bianco (RC)	38.0434	16.1427	2014-07-21	LL	Emilio Sperone	MUSCLE	2	ETHANOL
BSH_	EMED_	UNICAL_	2014	_L_	026	BSH_EMED_UNICAL_2014_L_026	no	Emed-WJ-L-03				na	IONIAN SEA Le Castella (KR)			2014-08-04		Emilio Sperone	MUSCLE	2	ETHANOL
BSH_	EMED_	UNICAL_	2015	_J_	011	BSH_EMED_UNICAL_2015_J_011	EMED_037		107	7.1		F	IONIAN SEA	37.6893	16.3106	2015-05-14	LL	M. VALASTRO	MUSCLE	2	ETHANOL
BSH_	EMED_	UNICAL_	2015	_J_	012	BSH_EMED_UNICAL_2015_J_012	EMED_038		88	3.8		na	IONIAN SEA	37.4356	16.4053	2015-07-04	LL	M. VALASTRO	MUSCLE	2	ETHANOL
BSH_	EMED_	UNICAL_	2015	_J_	013	BSH_EMED_UNICAL_2015_J_013	EMED_039		92	4.4		na	IONIAN SEA	36.5802	16.062	2015-08-08	LL	M. VALASTRO	MUSCLE	2	ETHANOL
BSH_	EMED_	UNICAL_	2015	_J_	014	BSH_EMED_UNICAL_2015_J_014	EMED_040		97	5.2		na	IONIAN SEA	37.649	15.4825	2015-08-16	LL	M. VALASTRO	MUSCLE	2	ETHANOL
BSH_	EMED_	UNICAL_	2015	_J_	015	BSH_EMED_UNICAL_2015_J_015	EMED_055		160	25		F	IONIAN SEA	37.4814	15.5566	2015-09-04	LL	M. VALASTRO	MUSCLE	2	ETHANOL
BSH_	EMED_	UNICAL_	2015	_J_	016	BSH_EMED_UNICAL_2015_J_016	EMED_056		83	3.3		M	IONIAN SEA	37.8532	15.4688	2015-10-13	LL	M. VALASTRO	MUSCLE	2	ETHANOL
BSH_	EMED_	UNICAL_	2015	_J_	017	BSH_EMED_UNICAL_2015_J_017	EMED_057		135	15		M	IONIAN SEA	37.8532	15.4688	2015-10-13	LL	M. VALASTRO	MUSCLE	2	ETHANOL
BSH_	EMED_	UNICAL_	2015	_J_	018	BSH_EMED_UNICAL_2015_J_018	EMED_058		146	18		F	IONIAN SEA	37.9572	15.4797	2015-10-14	LL	M. VALASTRO	FIN	2	ETHANOL
BSH_	EMED_	UNICAL_	2015	_J_	019	BSH_EMED_UNICAL_2015_J_019	EMED_059		105	6		na	IONIAN SEA	37.9572	15.4797	2015-10-14	LL	M. VALASTRO	MUSCLE	2	ETHANOL
BSH_	EMED_	UNICAL_	2015	_J_	020	BSH_EMED_UNICAL_2015_J_020	EMED_041		98	5.3		na	IONIAN SEA	37.9572	15.4797	2015-10-14	LL	M. VALASTRO	MUSCLE	2	ETHANOL
BSH_	EMED_	UNICAL_	2015	_J_	028	BSH_EMED_UNICAL_2015_J_028	EMED_060		85	2.8		F	Sibari (CS)	39.75	16.52	2015-09-12	RE	Emilio Sperone	MUSCLE	2	ETHANOL
BSH_	EMED_	UNICAL_	2015	_J_	029	BSH_EMED_UNICAL_2015_J_029	no		90			F	Bovalino (RC)	38.14	16.18	2015-07-12	RE	Emilio Sperone	MUSCLE	2	ETHANOL
BSH_	EMED_	UNICAL_	2015	_J_	030	BSH_EMED_UNICAL_2015_J_030	no		87			M	Bovalino (RC)	38.14	16.18	2015-07-12	RE	Emilio Sperone	MUSCLE	2	ETHANOL
BSH_	EMED_	UNICAL_	2015	_L_	027	BSH_EMED_UNICAL_2015_L_027	no		370			F	Brancaleone (RC)	37.94	16.15	2015-07-15	LL	Emilio Sperone	MUSCLE	2	ETHANOL
BSH_	WMED_	IEO_	2014	_J_	001	BSH_WMED_IEO_2014_J_001	WMED_016	PGO014/EZ001	134			F		39.607	0.628	2014-02-06	LLHB	Emilia Zas de Uña	MUSCLE	2	ETHANOL
BSH_	WMED_	IEO_	2014	_J_	010	BSH_WMED_IEO_2014_J_010	WMED_017	PGO014/MJ009	162		19.5	M		36.456	-2.599	2014-09-10	LLSP	Miguel Jesús Cayuela	MUSCLE	2	ETHANOL
BSH_	WMED_	IEO_	2014	_J_	011	BSH_WMED_IEO_2014_J_011	WMED_001	PGO014/MJ010	170		26	M		36.436	-2.678	2014-09-12	LLSP	Miguel Jesús Cayuela	MUSCLE	2	ETHANOL
BSH_	WMED_	IEO_	2014	_J_	012	BSH_WMED_IEO_2014_J_012	WMED_018	PGO014/MJ011	164		21.5	M		36.436	-2.678	2014-09-12	LLSP	Miguel Jesús Cayuela	MUSCLE	2	ETHANOL
BSH_	WMED_	IEO_	2014	_J_	013	BSH_WMED_IEO_2014_J_013	WMED_019	PGO014/MJ012	146		14.5	M		36.445	-2.607	2014-09-14	LLSP	Miguel Jesús Cayuela	MUSCLE	2	ETHANOL
BSH_	WMED_	IEO_	2014	_J_	014	BSH_WMED_IEO_2014_J_014	WMED_002	PGO014/MJ013	161		21	F		36.445	-2.607	2014-09-14	LLSP	Miguel Jesús Cayuela	MUSCLE	2	ETHANOL
BSH_	WMED_	IEO_	2014	_J_	015	BSH_WMED_IEO_2014_J_015	no	PGO014/MJ014	158		21	F		36.416	-2.735	2014-09-16	LLSP	Miguel Jesús Cayuela	MUSCLE	2	ETHANOL
BSH_	WMED_	IEO_	2014	_J_	017	BSH_WMED_IEO_2014_J_017	WMED_020	PGO014/MJ016	162		20.5	F		36.303	-3.266	2014-09-30	LLSP	Miguel Jesús Cayuela	MUSCLE	2	ETHANOL
BSH_	WMED_	IEO_	2014	_J_	028	BSH_WMED_IEO_2014_J_028	WMED_021	PGO14/MS003	171		22.4	F		40.6611	2.4236	2014-07-17	LLSP	Matxalen Pauly Salinas	MUSCLE	2	ETHANOL
BSH_	WMED_	IEO_	2014	_J_	029	BSH_WMED_IEO_2014_J_029	WMED_022	PGO14/MS004	158		17.2	F		40.7382	2.49603	2014-08-06	LLSP	Matxalen Pauly Salinas	MUSCLE	2	ETHANOL
BSH_	WMED_	IEO_	2014	_J_	031	BSH_WMED_IEO_2014_J_031	WMED_023	PGO14/MS006	172		25.6	M		40.7382	2.49603	2014-08-07	LLSP	Matxalen Pauly Salinas	MUSCLE	2	ETHANOL
BSH_	WMED_	IEO_	2014	_J_	032	BSH_WMED_IEO_2014_J_032	WMED_003	PGO14/MS007	174		25.6	F		40.7382	2.49603	2014-08-07	LLSP	Matxalen Pauly Salinas	MUSCLE	2	ETHANOL
BSH_	WMED_	IEO_	2014	_J_	033	BSH_WMED_IEO_2014_J_033	WMED_024	PGO14/MS008	150		16	M		41.0504	2.16885	2014-08-07	LLSP	Matxalen Pauly Salinas	MUSCLE	2	ETHANOL
BSH_	WMED_	IEO_	2014	_J_	039	BSH_WMED_IEO_2014_J_039	WMED_025	PGO14/MS014	162		23.2	M		41.0701	2.37867	2014-08-10	LLSP	Matxalen Pauly Salinas	MUSCLE	2	ETHANOL
BSH_	WMED_	IEO_	2014	_J_	040	BSH_WMED_IEO_2014_J_040	WMED_026	PGO14/MS015	136		13.4	M		41.0701	2.37867	2014-08-10	LLSP	Matxalen Pauly Salinas	MUSCLE	2	ETHANOL
BSH_	WMED_	IEO_	2014	_J_	041	BSH_WMED_IEO_2014_J_041	WMED_027	PGO14/MS016	154		16.2	M		41.0701	2.37867	2014-08-10	LLSP	Matxalen Pauly Salinas	MUSCLE	2	ETHANOL
BSH_	WMED_	IEO_	2014	_J_	042	BSH_WMED_IEO_2014_J_042	WMED_049	PGO14/MS017	145		14.2	M		41.0701	2.37867	2014-08-10	LLSP	Matxalen Pauly Salinas	MUSCLE	2	ETHANOL
BSH_	WMED_	IEO_	2014	_J_	044	BSH_WMED_IEO_2014_J_044	WMED_050	PGO14/MS019	174		25.4	M		41.0701	2.37867	2014-08-10	LLSP	Matxalen Pauly Salinas	MUSCLE	2	ETHANOL
BSH_	WMED_	IEO_	2014	_J_	045	BSH_WMED_IEO_2014_J_045	WMED_051	PGO14/MS020	180		29.4	M		41.0701	2.37867	2014-08-10	LLSP	Matxalen Pauly Salinas	MUSCLE	2	ETHANOL
BSH_	WMED_	IEO_	2014	_J_	047	BSH_WMED_IEO_2014_J_047	WMED_052	PGO14/MS022	169		25.8	M		40.457	2.546	2014-08-21	LLSP	Matxalen Pauly Salinas	MUSCLE	2	ETHANOL
BSH_	WMED_	IEO_	2014	_J_	050	BSH_WMED_IEO_2014_J_050	WMED_053	PGO14/MS025	170		22.4	M		40.395	2.644	2014-09-06	LLSP	Matxalen Pauly Salinas	MUSCLE	2	ETHANOL
BSH_	WMED_	IEO_	2014	_J_	051	BSH_WMED_IEO_2014_J_051	WMED_054	PGO14/MS026	179		25.8	M		40.395	2.644	2014-09-06	LLSP	Matxalen Pauly Salinas	MUSCLE	2	ETHANOL
BSH_	WMED_	IEO_	2014	_L_	004	BSH_WMED_IEO_2014_L_004	WMED_028	PGO014/MJ003	195		35.5	M		39.183	3.222	2014-05-29	LLSP	Miguel Jesús Cayuela	MUSCLE	2	ETHANOL
BSH_	WMED_	IEO_	2014	_L_	005	BSH_WMED_IEO_2014_L_005	WMED_029	PGO014/MJ004	198		35	M		38.392	3.612	2014-06-18	LLSP	Miguel Jesús Cayuela	MUSCLE	2	ETHANOL
BSH_	WMED_	IEO_	2014	_L_	006	BSH_WMED_IEO_2014_L_006	WMED_055	PGO014/MJ005	210		51	F		38.901	3.028	2014-06-21	LLSP	Miguel Jesús Cayuela	MUSCLE	2	ETHANOL
BSH_	WMED_	IEO_	2014	_L_	007	BSH_WMED_IEO_2014_L_007	WMED_056	PGO014/MJ006	207		46	M		38.944	3.146	2014-06-26	LLSP	Miguel Jesús Cayuela	MUSCLE	2	ETHANOL
BSH_	WMED_	IEO_	2014	_L_	008	BSH_WMED_IEO_2014_L_008	WMED_057	PGO014/MJ007	188		30.5	F		38.237	1.264	2014-07-19	LLSP	Miguel Jesús Cayuela	MUSCLE	2	ETHANOL
BSH_	WMED_	IEO_	2014	_L_	009	BSH_WMED_IEO_2014_L_009	WMED_058	PGO014/MJ008	218		45.5	F		38.089	1.673	2014-08-06	LLSP	Miguel Jesús Cayuela	MUSCLE	2	ETHANOL
BSH_	WMED_	IEO_	2014	_L_	016	BSH_WMED_IEO_2014_L_016	WMED_059	PGO014/MJ015	186		30	M		36.421	-3.544	2014-09-28	LLSP	Miguel Jesús Cayuela	MUSCLE	2	ETHANOL
BSH_	WMED_	IEO_	2014	_L_	026	BSH_WMED_IEO_2014_L_026	WMED_060	PGO14/MS001	192		29.4	M		41.0124	2.6597	2014-07-11	LLSP	Matxalen Pauly Salinas	MUSCLE	2	ETHANOL
BSH_	WMED_	IEO_	2014	_L_	027	BSH_WMED_IEO_2014_L_027	WMED_061	PGO14/MS002	194		36.8	M		40.6905	2.45992	2014-07-16	LLSP	Matxalen Pauly Salinas	MUSCLE	2	ETHANOL
BSH_	WMED_	IEO_	2014	_L_	030	BSH_WMED_IEO_2014_L_030	WMED_062	PGO14/MS005	216		45	M		40.7382	2.49603	2014-08-07	LLSP	Matxalen Pauly Salinas	MUSCLE	2	ETHANOL
BSH_	WMED_	IEO_	2014	_L_	034	BSH_WMED_IEO_2014_L_034	WMED_063	PGO14/MS009	189		34.1	M		41.0504	2.16885	2014-08-08	LLSP	Matxalen Pauly Salinas	MUSCLE	2	ETHANOL
BSH_	WMED_	IEO_	2014	_L_	035	BSH_WMED_IEO_2014_L_035	WMED_064	PGO14/MS010	192		35.2	M		41.0504	2.16885	2014-08-08	LLSP	Matxalen Pauly Salinas	MUSCLE	2	ETHANOL
BSH_	WMED_	IEO_	2014	_L_	036	BSH_WMED_IEO_2014_L_036	WMED_065	PGO14/MS011	196		35.6	M		41.0504	2.16885	2014-08-08	LLSP	Matxalen Pauly Salinas	MUSCLE	2	ETHANOL
BSH_	WMED_	IEO_	2014	_L_	037	BSH_WMED_IEO_2014_L_037	WMED_066	PGO14/MS012	183		32.4	M		41.0504	2.16885	2014-08-08	LLSP	Matxalen Pauly Salinas	MUSCLE	2	ETHANOL
BSH_	WMED_	IEO_	2014	_L_	038	BSH_WMED_IEO_2014_L_038	WMED_067	PGO14/MS013	181		28.4	M		40.4459	2.32232	2014-08-09	LLSP	Matxalen Pauly Salinas	MUSCLE	2	ETHANOL
BSH_	WMED_	IEO_	2014	_L_	043	BSH_WMED_IEO_2014_L_043	WMED_068	PGO14/MS018	192		35	M		41.0701	2.37867	2014-08-10	LLSP	Matxalen Pauly Salinas	MUSCLE	2	ETHANOL
BSH_	WMED_	IEO_	2014	_L_	046	BSH_WMED_IEO_2014_L_046	WMED_069	PGO14/MS021	190		32.6	M		41.0701	2.37867	2014-08-10	LLSP	Matxalen Pauly Salinas	MUSCLE	2	ETHANOL
BSH_	WMED_	IEO_	2014	_L_	048	BSH_WMED_IEO_2014_L_048	WMED_070	PGO14/MS023	204		40.4	M		40.369	2.439	2014-08-22	LLSP	Matxalen Pauly Salinas	MUSCLE	2	ETHANOL
BSH_	WMED_	IEO_	2014	_L_	049	BSH_WMED_IEO_2014_L_049	WMED_071	PGO14/MS024	196		37	M		40.449	2.665	2014-08-28	LLSP	Matxalen Pauly Salinas	MUSCLE	2	ETHANOL
BSH_	WMED_	IEO_	2014	_L_	052	BSH_WMED_IEO_2014_L_052	WMED_072	PGO14/MS027	201		35.2	M		40.395	2.644	2014-09-06	LLSP	Matxalen Pauly Salinas	MUSCLE	2	ETHANOL
BSH_	WMED_	UNICAL_	2015	_J_	001	BSH_WMED_UNICAL_2015_J_001	WMED_004		183	38		M	THYRRENIAN SEA	38.6684	14.5116	2015-06-06	LL	M. VALASTRO	MUSCLE	2	ETHANOL
BSH_	WMED_	UNICAL_	2015	_J_	002	BSH_WMED_UNICAL_2015_J_002	WMED_005		106	6.9		M	THYRRENIAN SEA	38.6662	14.7917	2015-06-14	LL	M. VALASTRO	MUSCLE	2	ETHANOL
BSH_	WMED_	UNICAL_	2015	_J_	003	BSH_WMED_UNICAL_2015_J_003	WMED_030		118	9.6		M	THYRRENIAN SEA	38.5127	14.6722	2015-07-22	LL	M. VALASTRO	FIN	2	ETHANOL
BSH_	WMED_	UNICAL_	2015	_J_	004	BSH_WMED_UNICAL_2015_J_004	WMED_006		102	6.1		F	THYRRENIAN SEA	38.4987	14.5281	2015-09-16	LL	M. VALASTRO	MUSCLE	2	ETHANOL
BSH_	WMED_	UNICAL_	2015	_J_	005	BSH_WMED_UNICAL_2015_J_005	WMED_007		87	3.7		na	THYRRENIAN SEA	38.4955	14.697	2015-09-21	LL	M. VALASTRO	MUSCLE	2	ETHANOL
BSH_	WMED_	UNICAL_	2015	_J_	006	BSH_WMED_UNICAL_2015_J_006	WMED_031		82	3.1		na	THYRRENIAN SEA	38.4708	14.8109	2015-09-26	LL	M. VALASTRO	MUSCLE	2	ETHANOL
BSH_	WMED_	UNICAL_	2015	_J_	007	BSH_WMED_UNICAL_2015_J_007	WMED_032		73	2.1		na	THYRRENIAN SEA	38.5006	14.7395	2015-10-15	LL	M. VALASTRO	MUSCLE	2	ETHANOL
BSH_	WMED_	UNICAL_	2015	_J_	008	BSH_WMED_UNICAL_2015_J_008	WMED_073		67	1.6		na	THYRRENIAN SEA	38.5006	14.7395	2015-10-15	LL	M. VALASTRO	MUSCLE	2	ETHANOL
BSH_	WMED_	UNICAL_	2015	_J_	009	BSH_WMED_UNICAL_2015_J_009	WMED_074		77	2.5		na	THYRRENIAN SEA	38.5006	14.7395	2015-10-15	LL	M. VALASTRO	MUSCLE	2	ETHANOL
BSH_	WMED_	UNICAL_	2015	_J_	010	BSH_WMED_UNICAL_2015_J_010	WMED_075		80	2.8		na	THYRRENIAN SEA	38.6866	14.995	2015-10-17	LL	M. VALASTRO	MUSCLE	2	ETHANOL
BSH_	WMED_	UNIGE_	2005	_J_	050	BSH_WMED_UNIGE_2005_J_050	no		171			F	Ligurian sea	42.9178	8.86694	2005-07-14	LL	Fulvio Garibaldi	MUSCLE	2	ETHANOL
BSH_	WMED_	UNIGE_	2005	_J_	051	BSH_WMED_UNIGE_2005_J_051	no		175			F	Ligurian sea	42.0644	7.99333	2005-07-14	LL	Fulvio Garibaldi	MUSCLE	2	ETHANOL
BSH_	WMED_	UNIGE_	2007	_J_	048	BSH_WMED_UNIGE_2007_J_048	no		166			F	Ligurian sea	43.2692	8.45694	2007-08-26	LL	Fulvio Garibaldi	MUSCLE	2	ETHANOL
BSH_	WMED_	UNIGE_	2007	_J_	049	BSH_WMED_UNIGE_2007_J_049	no		59			F	Ligurian sea	43.1678	8.49722	2007-08-05	LL	Fulvio Garibaldi	MUSCLE	2	ETHANOL
BSH_	WMED_	UNIGE_	2008	_J_	045	BSH_WMED_UNIGE_2008_J_045	no		136			M	Ligurian sea	43.4611	7.86833	2008-07-26	LL	Fulvio Garibaldi	MUSCLE	2	ETHANOL
BSH_	WMED_	UNIGE_	2008	_J_	046	BSH_WMED_UNIGE_2008_J_046	no		141			F	Ligurian sea	43.4736	7.88722	2008-07-10	LL	Fulvio Garibaldi	MUSCLE	2	ETHANOL
BSH_	WMED_	UNIGE_	2008	_J_	047	BSH_WMED_UNIGE_2008_J_047	WMED_033		156			F	Ligurian sea	43.4375	8.07528	2008-06-24	LL	Fulvio Garibaldi	MUSCLE	2	ETHANOL
BSH_	WMED_	UNIGE_	2009	_J_	039	BSH_WMED_UNIGE_2009_J_039	no		151			F	Ligurian sea	43.7708	7.76583	2009-07-02	LL	Fulvio Garibaldi	MUSCLE	2	ETHANOL
BSH_	WMED_	UNIGE_	2009	_J_	040	BSH_WMED_UNIGE_2009_J_040	WMED_034		162			F	Ligurian sea	43.3325	7.41556	2009-06-30	LL	Fulvio Garibaldi	MUSCLE	2	ETHANOL
BSH_	WMED_	UNIGE_	2009	_J_	041	BSH_WMED_UNIGE_2009_J_041	no		138			M	Ligurian sea	43.2492	7.96	2009-06-18	LL	Fulvio Garibaldi	MUSCLE	2	ETHANOL
BSH_	WMED_	UNIGE_	2009	_J_	042	BSH_WMED_UNIGE_2009_J_042	no		113			M	Ligurian sea	43.2886	8.37694	2009-06-18	LL	Fulvio Garibaldi	MUSCLE	2	ETHANOL
BSH_	WMED_	UNIGE_	2009	_J_	043	BSH_WMED_UNIGE_2009_J_043	no		132			F	Ligurian sea	43.8503	8.42667	2009-06-18	LL	Fulvio Garibaldi	MUSCLE	2	ETHANOL
BSH_	WMED_	UNIGE_	2009	_J_	044	BSH_WMED_UNIGE_2009_J_044	no		133			M	Ligurian sea	43.4731	8.44083	2009-06-18	LL	Fulvio Garibaldi	MUSCLE	2	ETHANOL
BSH_	WMED_	UNIGE_	2010	_J_	038	BSH_WMED_UNIGE_2010_J_038	no		62			M	Ligurian sea	43.1578	7.82806	2010-07-06	LL	Fulvio Garibaldi	MUSCLE	2	ETHANOL
BSH_	WMED_	UNIGE_	2011	_J_	030	BSH_WMED_UNIGE_2011_J_030	no		159			F	Ligurian sea	43.4583	7.86194	2011-08-24	LL	Fulvio Garibaldi	MUSCLE	2	ETHANOL
BSH_	WMED_	UNIGE_	2011	_J_	031	BSH_WMED_UNIGE_2011_J_031	no		167			M	Ligurian sea	43.3453	7.74167	2011-08-18	LL	Fulvio Garibaldi	MUSCLE	2	ETHANOL
BSH_	WMED_	UNIGE_	2011	_J_	032	BSH_WMED_UNIGE_2011_J_032	no		192			F	Ligurian sea	43.5389	7.095	2011-08-14	LL	Fulvio Garibaldi	MUSCLE	2	ETHANOL
BSH_	WMED_	UNIGE_	2011	_J_	033	BSH_WMED_UNIGE_2011_J_033	no		154			M	Ligurian sea	43.5389	7.42833	2011-08-13	LL	Fulvio Garibaldi	MUSCLE	2	ETHANOL
BSH_	WMED_	UNIGE_	2011	_J_	034	BSH_WMED_UNIGE_2011_J_034	no		147			M	Ligurian sea	43.3422	8.10194	2011-08-06	LL	Fulvio Garibaldi	MUSCLE	2	ETHANOL
BSH_	WMED_	UNIGE_	2011	_J_	035	BSH_WMED_UNIGE_2011_J_035	no		161			M	Ligurian sea	43.6567	8.82972	2011-08-03	LL	Fulvio Garibaldi	MUSCLE	2	ETHANOL
BSH_	WMED_	UNIGE_	2011	_L_	036	BSH_WMED_UNIGE_2011_L_036	no		200			F	Ligurian sea	44.0767	8.71972	2011-06-09	LL	Fulvio Garibaldi	MUSCLE	2	ETHANOL
BSH_	WMED_	UNIGE_	2011	_L_	037	BSH_WMED_UNIGE_2011_L_037	no		199			F	Ligurian sea	43.2681	8.36528	2011-06-09	LL	Fulvio Garibaldi	MUSCLE	2	ETHANOL
BSH_	WMED_	UNIGE_	2012	_J_	021	BSH_WMED_UNIGE_2012_J_021	no		161			M	Ligurian sea	43.6236	8.14833	2012-07-25	LL	Fulvio Garibaldi	MUSCLE	2	ETHANOL
BSH_	WMED_	UNIGE_	2012	_J_	022	BSH_WMED_UNIGE_2012_J_022	no		148			F	Ligurian sea	43.5069	7.70417	2012-07-10	LL	Fulvio Garibaldi	MUSCLE	2	ETHANOL
BSH_	WMED_	UNIGE_	2012	_J_	023	BSH_WMED_UNIGE_2012_J_023	no		150			M	Ligurian sea	43.5994	7.97139	2012-07-08	LL	Fulvio Garibaldi	MUSCLE	2	ETHANOL
BSH_	WMED_	UNIGE_	2012	_J_	024	BSH_WMED_UNIGE_2012_J_024	no		195			F	Ligurian sea	43.5994	7.97139	2012-07-08	LL	Fulvio Garibaldi	MUSCLE	2	ETHANOL
BSH_	WMED_	UNIGE_	2012	_J_	025	BSH_WMED_UNIGE_2012_J_025	no		144			F	Ligurian sea	43.6261	8.05194	2012-07-08	LL	Fulvio Garibaldi	MUSCLE	2	ETHANOL
BSH_	WMED_	UNIGE_	2012	_J_	028	BSH_WMED_UNIGE_2012_J_028	WMED_035		187			F	Ligurian sea	43.2936	7.77556	2012-06-20	LL	Fulvio Garibaldi	MUSCLE	2	ETHANOL
BSH_	WMED_	UNIGE_	2012	_J_	029	BSH_WMED_UNIGE_2012_J_029	WMED_036		131			F	Ligurian sea	43.5611	8.82	2012-05-25	LL	Fulvio Garibaldi	MUSCLE	2	ETHANOL
BSH_	WMED_	UNIGE_	2012	_L_	026	BSH_WMED_UNIGE_2012_L_026	WMED_076		244			M	Ligurian sea	43.6483	8.27417	2012-07-04	LL	Fulvio Garibaldi	MUSCLE	2	ETHANOL
BSH_	WMED_	UNIGE_	2012	_L_	027	BSH_WMED_UNIGE_2012_L_027	WMED_077		206			F	Ligurian sea	43.4992	8.10083	2012-06-27	LL	Fulvio Garibaldi	MUSCLE	2	ETHANOL
BSH_	WMED_	UNIGE_	2013	_J_	020	BSH_WMED_UNIGE_2013_J_020	WMED_078		146			F	Ligurian sea	43.7822	7.95417	2013-08-09	LL	Fulvio Garibaldi	MUSCLE	2	ETHANOL
BSH_	WMED_	UNIGE_	2014	_J_	009	BSH_WMED_UNIGE_2014_J_009	WMED_008		192			F	Ligurian sea	43.7314	8.39444	2014-09-17	LL	Fulvio Garibaldi	MUSCLE	2	ETHANOL
BSH_	WMED_	UNIGE_	2014	_J_	010	BSH_WMED_UNIGE_2014_J_010	WMED_009		98			F	Ligurian sea	43.8628	8.50389	2014-09-17	LL	Fulvio Garibaldi	MUSCLE	2	ETHANOL
BSH_	WMED_	UNIGE_	2014	_J_	011	BSH_WMED_UNIGE_2014_J_011	WMED_010		75			F	Ligurian sea	43.55	7.94278	2014-09-09	LL	Fulvio Garibaldi	MUSCLE	2	ETHANOL
BSH_	WMED_	UNIGE_	2014	_J_	013	BSH_WMED_UNIGE_2014_J_013	WMED_037		78			M	Ligurian sea	43.5542	7.99167	2014-09-02	LL	Fulvio Garibaldi	MUSCLE	2	ETHANOL
BSH_	WMED_	UNIGE_	2014	_J_	015	BSH_WMED_UNIGE_2014_J_015	WMED_038		180			F	Ligurian sea	43.6997	8.43278	2014-07-16	LL	Fulvio Garibaldi	MUSCLE	2	ETHANOL
BSH_	WMED_	UNIGE_	2014	_J_	016	BSH_WMED_UNIGE_2014_J_016	WMED_039		176			F	Ligurian sea	43.5994	7.97139	2014-07-13	LL	Fulvio Garibaldi	MUSCLE	2	ETHANOL
BSH_	WMED_	UNIGE_	2014	_J_	017	BSH_WMED_UNIGE_2014_J_017	WMED_040		136			F	Ligurian sea	43.4072	7.29	2014-07-13	LL	Fulvio Garibaldi	MUSCLE	2	ETHANOL
BSH_	WMED_	UNIGE_	2014	_J_	018	BSH_WMED_UNIGE_2014_J_018	WMED_079		126			M	Ligurian sea	43.5092	7.71417	2014-06-30	LL	Fulvio Garibaldi	MUSCLE	2	ETHANOL
BSH_	WMED_	UNIGE_	2014	_J_	019	BSH_WMED_UNIGE_2014_J_019	WMED_080		169			F	Ligurian sea	43.7997	8.06028	2014-06-19	LL	Fulvio Garibaldi	MUSCLE	2	ETHANOL
BSH_	WMED_	UNIGE_	2014	_L_	008	BSH_WMED_UNIGE_2014_L_008	WMED_011		254			F	Ligurian sea	43.4858	7.88667	2014-10-18	LL	Fulvio Garibaldi	MUSCLE	2	ETHANOL
BSH_	WMED_	UNIGE_	2014	_L_	012	BSH_WMED_UNIGE_2014_L_012	WMED_081		214			F	Ligurian sea	43.7272	7.73028	2014-09-07	LL	Fulvio Garibaldi	MUSCLE	2	ETHANOL
BSH_	WMED_	UNIGE_	2014	_L_	014	BSH_WMED_UNIGE_2014_L_014	WMED_082		262			M	Ligurian sea	43.6533	8.03056	2014-07-19	LL	Fulvio Garibaldi	MUSCLE	2	ETHANOL
BSH_	WMED_	UNIGE_	2015	_J_	001	BSH_WMED_UNIGE_2015_J_001	WMED_012		71			F	Ligurian sea	43.7808	7.88778	2015-08-11	LL	Fulvio Garibaldi	MUSCLE	2	ETHANOL
BSH_	WMED_	UNIGE_	2015	_J_	002	BSH_WMED_UNIGE_2015_J_002	no		121			M	Ligurian sea	43.5975	8.15139	2015-07-04	LL	Fulvio Garibaldi	MUSCLE	2	ETHANOL
BSH_	WMED_	UNIGE_	2015	_J_	005	BSH_WMED_UNIGE_2015_J_005	WMED_013		122			F	Ligurian sea	43.8033	8.44583	2015-06-22	LL	Fulvio Garibaldi	MUSCLE	2	ETHANOL
BSH_	WMED_	UNIGE_	2015	_J_	007	BSH_WMED_UNIGE_2015_J_007	WMED_041		167			F	Ligurian sea	43.7294	7.71528	2015-04-10	LL	Fulvio Garibaldi	MUSCLE	2	ETHANOL
BSH_	WMED_	UNIGE_	2015	_L_	003	BSH_WMED_UNIGE_2015_L_003	WMED_014		221			M	Ligurian sea	43.4475	7.63111	2015-06-28	LL	Fulvio Garibaldi	MUSCLE	2	ETHANOL
BSH_	WMED_	UNIGE_	2015	_L_	004	BSH_WMED_UNIGE_2015_L_004	WMED_015		308			M	Ligurian sea	43.6886	8.42833	2015-06-25	LL	Fulvio Garibaldi	MUSCLE	2	ETHANOL
BSH_	WMED_	UNIGE_	2015	_L_	006	BSH_WMED_UNIGE_2015_L_006	WMED_042		198			F	Ligurian sea	44.1669	8.81139	2015-04-12	LL	Fulvio Garibaldi	MUSCLE	2	ETHANOL
BSH_	WMED_	UNIGE_	2016	_J_	052	BSH_WMED_UNIGE_2016_J_052	WMED_043		111			M	Ligurian sea	43.3753	9.36083	2016-01-21	LL	Fulvio Garibaldi	MUSCLE	2	ETHANOL
BSH_	WMED_	UNIGE_	2016	_J_	053	BSH_WMED_UNIGE_2016_J_053	WMED_044		120			F	Ligurian sea	43.2869	9.3225	2016-01-21	LL	Fulvio Garibaldi	MUSCLE	2	ETHANOL
BSH_	WMED_	UNIGE_	2016	_J_	054	BSH_WMED_UNIGE_2016_J_054	WMED_045		124			F	Ligurian sea	43.2989	9.4625	2016-01-21	LL	Fulvio Garibaldi	MUSCLE	2	ETHANOL
BSH_	WMED_	UNIGE_	2016	_J_	055	BSH_WMED_UNIGE_2016_J_055	WMED_046		125			F	Ligurian sea	43.3025	9.48194	2016-01-21	LL	Fulvio Garibaldi	MUSCLE	2	ETHANOL
BSH_	WMED_	UNIGE_	2016	_J_	056	BSH_WMED_UNIGE_2016_J_056	WMED_047		113			M	Ligurian sea	43.1964	9.29	2016-01-21	LL	Fulvio Garibaldi	MUSCLE	2	ETHANOL
BSH_	WMED_	UNIGE_	2016	_J_	057	BSH_WMED_UNIGE_2016_J_057	WMED_048		128			M	Ligurian sea	43.3386	9.63889	2016-01-21	LL	Fulvio Garibaldi	MUSCLE	2	ETHANOL
BSH_	WMED_	UNIGE_	2016	_J_	058	BSH_WMED_UNIGE_2016_J_058	WMED_083		109			F	Ligurian sea	43.2592	9.68694	2016-01-21	LL	Fulvio Garibaldi	MUSCLE	2	ETHANOL
BSH_	WMED_	UNIGE_	2016	_J_	059	BSH_WMED_UNIGE_2016_J_059	WMED_084		153			F	Ligurian sea	43.365	9.56111	2016-01-21	LL	Fulvio Garibaldi	MUSCLE	2	ETHANOL
BSH_	WMED_	UNIGE_	2016	_J_	060	BSH_WMED_UNIGE_2016_J_060	WMED_085		151			F	Ligurian sea	43.4697	9.59306	2016-01-27	LL	Fulvio Garibaldi	MUSCLE	2	ETHANOL
BSH_	WMED_	UNIGE_	2016	_J_	061	BSH_WMED_UNIGE_2016_J_061	WMED_086		126			F	Ligurian sea	43.4022	9.47778	2016-01-27	LL	Fulvio Garibaldi	MUSCLE	2	ETHANOL
BSH_	WMED_	UNIGE_	2016	_J_	062	BSH_WMED_UNIGE_2016_J_062	WMED_087		106			F	Ligurian sea	43.3836	9.4475	2016-01-27	LL	Fulvio Garibaldi	MUSCLE	2	ETHANOL
BSH_	WMED_	UNIGE_	2016	_J_	063	BSH_WMED_UNIGE_2016_J_063	WMED_088		113			M	Ligurian sea	43.3108	9.43444	2016-01-27	LL	Fulvio Garibaldi	MUSCLE	2	ETHANOL
BSH_	WMED_	UNIGE_	2016	_J_	064	BSH_WMED_UNIGE_2016_J_064	WMED_089		193			F	Ligurian sea	43.3686	9.20917	2016-01-27	LL	Fulvio Garibaldi	MUSCLE	2	ETHANOL
AREA	N/AREA		STAGE	N/STAGE		SEQUENCED		COUNT	272	83	71	N/SEX		269	269	261	260	TISSUE TYPE	N/TISSUE
EMED_	111		_J_	170		212				154		118	M					MUSCLE	250
WMED_	116		_L_	121				%	0.934708	0.52921		145	F	0.924399		0.896907	0.893471	FIN	11
EATL_	64		TOTAL	291								263	Sexed					DNA	30
TOTAL	291											28	na					TOTAL	291
												291	TOTAL
PARTNER	N/PARTNER		YEAR	N/YEAR		Historical vs contemporary						0.90378	% SEXED
IEO_	76		2003	22		2003-2007
UNIBO_	21		2004	19		99
UNICAL_	30		2005	17						AREA	M	F	SR
NKUA_	70		2007	32						EMED_	49	46	1.06522
QUB_	30		2008	3		2012-2016				WMED_	57	53	1.07547
UNIGE_	64		2009	6		192				EATL_	12	46	0.26087
TOTAL	291		2010	1						TOTAL	118	145	0.813793
			2011	8
			2012	10
			2013	2
			2014	68
			2015	90
			2016	13
			TOTAL	291
		AREA	_J_	_L_
		EMED_	56	55
		WMED_	86	30
		EATL_	28	36
		TOTAL	170	121

## Sheet: CODE GENERATOR & REFERENCE
SPECIES	AREA	PARTNER	YEAR	STAGE (1)	SEX	LATITUDE(2)	LONGITUDE (2)	DATE (3)	GEAR (4)	TYPE	# REPLICATES	STORAGE
BSH_	EATL_	UNIBO_	2003	_J_	M				LL	MUSCLE	1	ETHANOL
	WMED_	NKUA_	2004	_L_	F				LLHB	FIN	2	FREEZED
	EMED_	UNICAL_	2005	_?_	?				LLAM	OTHERS	>2	OTHERS
		IEO_	2006						LLSP
		QUEENS_	2007						TW
		UNIGE_	2008						RE
			2009						ST
			2010						OTHER
			2011
			2012
			2013
			2014
			2015
			2016
			????
				J < 180 cm FL
				L > 180 cm FL
STAGE (1)	the length at 50% maturity (L50) for males and females is 180 cm FL. Then specimens which size were < 180 cm FL are considered Juveniles (J) and specimens ≥ 180 cm FL are considered Adults (L)
LATITUDE(2)	Decimal (e.g. 54,269619 -8,471658)
LONGITUDE (2)
DATE (3)	DD/MM/YY
GEAR (4)	LL	LLHB	LLAM	LLSP	TW	RE	ST	OTHER
	Longline	Traditional longliners targeting swordfish	American longliners targeting swordfish	Drifting semipelagic longliners targeting swordfish	Trawl-beam	Recreational	Strandled	Other type
